# Supplementary material for: Adipose-Derived Stem Cell Features and MCF-7
Source: Cells. 2021 Jul 11;10(7):1754. doi: 10.3390/cells10071754 (PMC8307920; doi:10.3390/cells10071754)
Supplement: Supplementary file 1 [file cells-10-01754-s001.zip]

Archive with 1 entries (1 files):
- cells-1273087-supplementary.pdf
